# Supplementary material for: Broad-Spectrum Detection of HPV in Male Genital Samples Using Target-Enriched Whole-Genome Sequencing
Source: Viruses. 2023 Sep 21;15(9):1967. doi: 10.3390/v15091967 (PMC10538195; doi:10.3390/v15091967)
Supplement: Supplementary file 1 [file viruses-15-01967-s001.zip]

Archive with 1 entries (1 files):
- viruses-2619251-supplementary.pdf
